# Supplementary material for: The GPI-Anchored GH76 Protein Dfg5 Affects Hyphal Morphology and Osmoregulation in the Mycoparasite Trichoderma atroviride and Is Interconnected With MAPK Signaling
Source: Front Microbiol. 2021 Feb 10;12:601113. doi: 10.3389/fmicb.2021.601113 (PMC7902864; doi:10.3389/fmicb.2021.601113)
Supplement: Supplementary file 2 [file Data_Sheet_2.xlsx]

## Sheet: Table S1
primer name	Internal code	5'-3' sequence	nt	GC [%]	Tm [°C]	amplicon
Primers for splitmarker cassette
P1 Promoter-dfg5-forward	1_P130206_fw	TAGAAACTGGCAAGTGCAGCC	21	54	65	fragment size (1.5 kbp)	Fused fragments using overplap extension PCR result in a 3311 bp long promoter split marker cassette and a 2303 bp overlapping terminator split marker cassette
P1 Promoter-dfg5-reverse	2_p130206_rev	TGAGTTGAGCGCTAACTGAGGGCAGGC AGGGGAAGAAATGGCAATACGG	50	55	66
P2 Promoter-hyg-forward	3_P130206+hyg_fw	CCGTATTGCCATTTCTTCCCCT GCCTGCCCTCAGTTAGCGCTCAACTCA	50	55	71	fragment size (1.6 kbp)
P2 Hyg-reverse	4_hyg_rev	TCCGGATGCCTCCGCTCGAAGTA	23	61	69
P3 Hyg-forward	5_hyg_fw	CACGTTGCAAGACCTGCCTGAA	22	55	68	fragment size (1.2 kbp)
P3 Terminator-hyg-reverse	6_hyg+T130206_rev	CCTTCCCCGCTTTCTTAGCA CCATATTCGACAAGACTATCACCGGGCTATT	53	49	65.5
P4 Terminator-sfp2-forward	7_hyg+T130206_fw	AATAGCCCGGTGATAGTCTTGTCGAATATGG TGCTAAGAAAGCGGGGAAGG	52	49	67.1	fragment size (1.5 kbp)
P4 Terminator sfp2-reverse	8_T130206_rev	CCCACGACAACCATCTCGAC	20	60	65
P5 Knockin forward	AG_verif_UP+gene_fw	GACTACGCATAGGAAGCCC	20	60	60	used to determine the presence of homologus position of dfg5 gene; fragment 1269bp
P5 Knockin reverse	AG_verif_UP+gene_rev	TGTCGCCAGTGTTATTGCCT	20	50
P6 Knockin forward	AGverif_ geneFW	AACAAGGCAGACGATGCTCA	20	50	62	used in oder to verify splitmaker cassette; fragment 1243bp
P6 Knockin reverse	AGverif_ geneREV	CCTTGGATGTACCGCCCTTT	20	55
P7 Cassette verification forward	AGverif_out+hyg_F	CAGTGGAGCGAGGATGGTTT	20	55	60	used to verify the homologous integration of the deletion cassette, spaning from before the promotor to the hph cassette; fragment 2551bp
P7 Cassette verification reverse	AGverif_out+hyg_R	GTCAAGCTCCCGTGAGTGAA	20	55

## Sheet: Table S2
Amplification of Ppki1::gpr1-mEGFP::Tgpr1 backbone without gpr1-mEGFP
primer name	5'-3' sequence	nt	GC [%]	Tm [°C]	amplicon
PtrpCfw	ATCGATCAACTGATATTGAAGGAGC	25	40	56	4660
Ppki1rev	GCGAAGCCGGAAGAACCTCTTAACC	25	56
NEBuilder® HiFi DNA Assembly Kit (NEB, Germany)
Overlaps	Oligo (Uppercase = gene-specific primer)	Anneals	F/R	3' Tm	3' Ta *	complete construct
dfg5	atcgatGGTTAAGAGGTTCTTCCGG	pki1:nat1	Rev	57.4°C	56.9°C	6171
pki1:nat1	gccggaagaacctcttaaccatcgatATGAGGTCTCCATTGGTG	dfg5	Fwd	55.2°C	55.2°C
pki1:nat1	ttcaatatcagttgatcgatTCATAGCAGTAGCACCGC	dfg5	Rev	57.2°C	55.2°C
dfg5	ATCGATCAACTGATATTGAAGG	pki1:nat1	Fwd	56.9°C	56.9°C

## Sheet: Table S3
Gene	Primer name	Gene ID or reference	Primer	Primer reference	Tm	PE
dfg5	qPCR-Ta130206-Dfg5-fw	Ta130206	GCTACACTGGTAATCAAA	this study	58	0.974
	qPCR-Ta130206-Dfg5-rev		ATACTCAAACCGTCAAAG
tmk1	qPCR-Ta150085-TMK1-fw	Ta130206	AGCGAGCAGTATGATATTC	this study	60	1
	qPCR-Ta150085-TMK1-rev		CTTCTTGATGGCAACCTT
tmk2	qPCR-TMK2new2-fw	Ta302923	CGGGTATATGACTGAGTA	this study	58	1
	qPCR--TMK2new2-rev		CACAGACCATACATCAATA
tmk3	qPCR-Ta301235Tmk3F	Ta301235	ATATCTACTTCGTCACAG	this study	58	1
	qPCR-Ta301235Tmk3R		CATGATCTGATAGAGGAA
gel1	qPCR_Ta91699_fw	Ta91699	TGACTTCTTTGCCTTTAAC	this study	60	1
	qPCR_Ta91699_rev		AAGATAGGAATGCCGTAG
chs2	qPCR_chs2_fw	Atanasova et al., 2018	TCCGACCATTCATTCTTC	Atanasova et al., 2018	57	1
	qPCR_chs2_rev		CCAGACTTGTAATCAGGAT
chs1	qPCR_chs1_fw		ACTCGGACCTCAATGGAA		57	0.9
	qPCR_chs1_rev		GGCGGCTATGAAGTAACG
fks1	qPCR-Ta140247-FKS1-fw	Ta140247	CATCTTCTGACCAACTTC	this study	58	0.85
	qPCR-Ta140247-FKS1-rev		TCGTAATTCTTAACCAACAA
smi1	qPCR-Ta322220-Smi1-fw	Ta322220	ACAAGTGAATCAGCAATT	this study	58	1
	qPCR-Ta322220-Smi1-rev		TTGGATGATGAAGAGGAT
prb1	qPCR_prb1_fw	Omann et al., 2012	CGCACTGCTTCCTTCACCAACT	Omann et al., 2012	58	1
	qPCR_prb1_rev		TTTCACTTCATCCTTCGCTCCA
s8	qPCR_S8_288190_fw	Ta288190	GTGGAATCAATGGCAATC	this study	57	0.94
	qPCR_S8_288190_rev		GGTGTAGTAAGTTGTGTCT
sar1	qPCR_sar1_fw	Brunner et al., 2008	CTCGACAATGCCGGAAAGACC	Brunner et al., 2008	58	1
	qPCR_sar1_rev		TTGCCAAGGATGACAAAGGGG
Ta296657	qPCR_296657fw	Ta296657	CGA TAC TTA TCT CTC CTT GAT GA	this study	58	1
	qPCR_296657rev		ATC GTT GCC TTC AGA CAT
Ta302883	qPCR_302883fw	Ta302883	CAC GAT GAC ACT TGT AAC	this study	60	1
	qPCR_302883rev		TAT ATT GAA GAA ACA GCC ATT
Ta161116	qPCR_161116fw4	Ta161116	TTT GTA GAG TCT ATA ACG	this study	53	0.95
	qPCR_161116rev4		TGT ATA ATA CCA GTA ATC G
Ta247846	qPCR_247846fw5	Ta247846	ATG GCA AAC TAC ACA AAG	this study	58	1
	qPCR_247846rev5		ACC TTC GTA CAT GAC ATT

## Sheet: Table S4
The samples were searched against the Trichoderma atroviride protein database (downloaded from Uniprot 6.Nov 2017)
Location		Proteins	Peptides
Mutant		69	390
WT		47	258
MASCOT Score: higher score = lower probability that it is a random hit, MASCOT Score 0 = not identified
Peptides: number of tryptic peptides identified
SC: sequence coverage
Protein identification	JGI Prot ID	Ddfg5	WT	Ddfg5	WT	Ddfg5	WT	TM	GPI	Ddfg5	WT	Curated manual re-annotation
		MASCOT score		Peptides		SC [%]
Uncharacterized protein	299189	1901.7	1749.9	194	222	59	60	0	0			FAD linked oxidase, N-terminal
Uncharacterized protein	145909	403.9	743.8	18	54	19.5	45.2	0	1			putative peptidase S8/S53, subtilisin/kexin/sedolisin
Glycoside hydrolase family 55 protein	161168	347	730.8	15	43	19	26.9	0	0			GH 55; β-1,3-glucanase
Uncharacterized protein	249136	315	714.5	11	26	9.2	20	0	0			AA5_1; Copper radical oxidase - glyoxal oxidase
Glycoside hydrolase family 55 protein GLUC78	161130	535	570.9	34	31	22	28.6	0	0			GH55, puttive Glucan 1,3-beta-glucosidase
Uncharacterized protein	298187	326.2	419.1	19	40	48.2	48.2	0	0			trypsin-like protease
Catalase-peroxidase katG	88379	801.4	402.1	42	13	30.7	17.8	0	0			Catalase-peroxidase
Uncharacterized protein	42070	354.7	390.2	18	23	16	19.6	0	0			protein with FAD binding domain, related to isoamyl alcohol oxidase
Uncharacterized protein	297887	238.5	350.6	15	40	13.8	24.4	0	0			putative aspartyl protease
GPI-anchored cell wall organization protein	303002	696.8	339.8	49	9	32.4	33.7	0	1			GPI-anchored cell wall organization protein Ecm33;
Carbohydrate esterase family 5 protein	297844	226.6	327.5	10	13	27.3	22.7	0	1			cutinase; CE5
Uncharacterized protein	151059	464.5	324.8	34	17	15.7	13.5	0	0			protein of Histidine phosphatase superfamily
Glycoside hydrolase family 92 protein	130788	1209.5	301.9	58	10	32.2	10.5	0	1			GH92; alpha-1,2-mannosidase
Uncharacterized protein	142040	151.5	269	13	19	14.2	34.2	1	0			Aspartyl protease
Glycoside hydrolase family 5 protein	91075	146.6	265.9	8	13	15.4	17.5	0	0			GH5_15; beta-1,6-glucanase
Uncharacterized protein	300712	173	257.5	5	12	22.4	31.5	0	0			Ribonuclease, T2 family
Uncharacterized protein	298118	230.2	246.7	10	19	14.1	18.9	0	1			putative aspartyl protease
Uncharacterized protein	46148	0	240	0	10	0	25.2	0	0			GH88; putative unsaturated glucuronyl hydrolase
Glycoside hydrolase family 18 protein TAC6	348129	221.2	212.6	5	6	2.9	3.7	1	0			chitinase TAC6
Glycoside hydrolase family 16 protein (Fragment)	16265	125.5	205.4	8	33	32.3	34.7	0	0			GH16; GPI-glucanosyltransferase related to ScCrh1p
Uncharacterized protein	320525	145.6	195.4	3	7	8.4	19.1	0	0			Uncharacterized protein
Glycoside hydrolase family 71 protein	81097	126.2	194.2	4	9	6.4	20.9	0	0			GH71-CBM24-CBM24; α-1,3-glucanase
Uncharacterized protein	296905	165.7	190.5	7	14	16.9	16.9	0	0			peptidase, G1 family lie
Glycoside hydrolase family 55 protein	315637	111	183.4	2	4	3	5.3	0	0			GH 55; β-1,3-glucanase
Uncharacterized protein	316963	414.1	183.3	25	6	9.4	4.6	0	0			protein containing WSC domains, might be relevant for the CW stability
Polysaccharide lyase family 7 protein	52098	235.1	172.2	9	6	38.2	27	0	0			PL7_4; putative alginate lyaase
Purple acid phosphatase	302413	119.2	161.1	6	9	11.8	11.8	0	0			acid phosphatase
Uncharacterized protein (Fragment)	161417	137.4	155.9	2	4	2	2.7	0	0			Uncharacterized protein
Uncharacterized protein	297515	159.6	153.2	5	5	34.7	34.7	0	1			predicted small secreted cysteine-rich protein (SSCRP) with CFEM domain
Uncharacterized protein	131929	333.8	143.8	17	8	17.2	13.5	0	0			Amidase
Glycoside hydrolase family 71 protein	302588	0	141.5	0	6	0	10.4	0	0			GH71, alpha-1,3-glucanase
Expansin module family protein	302978	187.8	127.3	11	7	10.4	10.4	0	0			EXPN distantly related to plant expansins
Uncharacterized protein (Fragment)	171091	129.9	120.8	4	6	23.1	23.1	0	0			GH16; beta-1,3-endoglucanase
Uncharacterized protein	322532	253.9	117.2	17	5	15.2	9.2	1	1			putative aspartyl protease
1,3-beta-glucanosyltransferase	297520	448.1	114.6	31	4	19.7	8.1	0	1			GH72-CBM43; 1,3-beta-glucanosyltransferase
Uncharacterized protein	37577	69.8	109	4	3	7.1	13.4	0	0			Uncharacterized protein
Extracellular metalloproteinase	299629	0	105.7	0	3	0	8.2	0	0			Peptidase M, neutral zinc metallopeptidases, zinc-binding site
Glucoamylase	213708	0	92.2	0	3	0	4.6	0	0			GH15-CBM20; Glucoamylase
Uncharacterized protein	29536	255.1	89.9	11	4	34.6	16.5	0	1			predicted small secreted cysteine-rich protein, GPI anchored protein
Glycoside hydrolase family 92 protein	137809	118.2	88.4	3	3	5.8	2.5	0	0			GH92; alpha-1,2-mannosidase
Uncharacterized protein	282317	0	79.4	0	3	0	8.8	0	0			predicted small secreted cysteine-rich protein
Glycoside hydrolase family 64 protein	279684	123.1	73.7	5	4	11.9	13	0	0			GH64; β-1,3-glucanase
Glycoside hydrolase family 71 protein	44123	0	68.2	0	4	0	3.8	0	0			GH71-CBM24-CBM24; alpha-1,3-glucanase
Eliciting plant response-like protein EPL1	302952	214.5	62.6	7	3	47.8	23.2	0	0			EPL1, hydrophobic cell wall protein containing a cerato-platanin domain
Uncharacterized protein	297323	184.6	62.3	12	3	16.3	12	0	0			Uncharacterized protein
Purple acid phosphatase	44629	90.4	61.2	3	2	7.3	3.2	0	0			acid phosphatase
Uncharacterized protein	33651	0	61.2	0	3	0	11.1	0	0			putative aspartic protease
Carboxylic ester hydrolase	285336	641	0	26	0	34.5	0	0	0			Carboxylesterase family
Glycoside hydrolase family 16 protein	154960	419.2	0	29	0	28.2	0	0	1			GH16; GPI-glucanosyltransferase related to ScCrh1p
Polysaccharide lyase family 7 protein	315643	307.3	0	12	0	47.8	0	0	0			PL7_4; putative alginate lyase
Glycoside hydrolase family 28 protein	28947	267.6	0	13	0	22.2	0	0	0			GH28; endopolygalacturonase
Uncharacterized protein	155981	264.1	0	29	0	21.8	0	0	0			phosphoglycerate mutase from the Histidine phosphatase superfamily involved in glycolysis
Uncharacterized protein	218916	263.6	0	14	0	18.6	0	0	1			Uncharacterized protein (maybe pectin lyase, bot not enough evidence)
Glycoside hydrolase family 17 protein	298716	260.7	0	18	0	14.1	0	0	1			GH17; putative GPI-anchored cell wall beta-1,3-endoglucanase
Endo-chitosanase	216890	247	0	9	0	19	0	0	0			GH75; Endo-chitosanase
Uncharacterized protein	301022	229.5	0	14	0	27.3	0	0	0			Ribonuclease, T2 family
Uncharacterized protein	234843	206.2	0	9	0	15.7	0	0	1			Gamma-glutamyltransferase
Uncharacterized protein	320017	171.3	0	12	0	12.8	0	0	0			Uncharacterized protein
Uncharacterized protein	42544	166.7	0	4	0	13.2	0	0	0			Glycerophosphoryl diester phosphodiesterase involved in glycerol metabolism
Uncharacterized protein	296922	150.5	0	10	0	11.3	0	0	0			putative serine protease S28
Uncharacterized protein	212071	141.4	0	10	0	10.3	0	0	0			Uncharacterized protein
Glycoside hydrolase family 71 protein	300906	132.1	0	3	0	9.1	0	0	0			GH71, alpha-1,3-glucanase
Uncharacterized protein	40409	104.8	0	5	0	5.1	0	0	0			AA1_3: Multicopper oxidase; laccase
Uncharacterized protein	224396	104.5	0	4	0	9.9	0	1	1			Uncharacterized protein
Endo-chitosanase	54365	98.6	0	4	0	18.4	0	0	0			GH75; Endo-chitosanase
Glycoside hydrolase family 12 protein	44429	89.2	0	4	0	19.3	0	0	0			GH12; putative endoglucanase
1,3-beta-glucanosyltransferase	297466	88.9	0	4	0	7.7	0	0	1			β-1,3-glucanosyltransglycosylase; GH72
Uncharacterized protein	45073	85.3	0	3	0	5.4	0	0	0			related to Epoxide hydrolase N terminus -> detoxification?
Uncharacterized protein	300014	79.8	0	3	0	9.3	0	1	0			GH114; endo-α-1,4-polygalactosaminidase
Uncharacterized protein	132671	79.7	0	2	0	4.3	0	0	0			protein with FAD binding domain
Glycoside hydrolase family 16 protein	299218	79.3	0	5	0	4.2	0	0	1			CBM18-GH16; GPI cell wall glucanosyltransferase
Glycoside hydrolase family 16 protein	311401	69.4	0	2	0	5.3	0	1	1			GH16; GPI-cell wall glucanosyltransferase
Vacuolar protease A VPA1	137844	60.4	0	2	0	10.6	0	0	0			Vacuolar protease A VPA1
Glycoside hydrolase family 17 protein	301307	43.4	0	2	0	7.3	0	0	1			GH17; putative GPI-anchored cell wall beta-1,3-endoglucanase
Uncharacterized protein	296843	36.7	0	5	0	16.7	0	0	1			CBM9: Carbohydrate-binding domain, family 9-like, subgroup
Carboxylic ester hydrolase	137796	30.5	0	3	0	5.5	0	0	0			Carboxylesterase family;
												present
												not present
												large differential score

## Sheet: Table S5
Sample Naming	The samples were searched against the Trichoderma atroviride database (downloaded from Uniprot 6.Nov 2017)
	Location	Proteins	Peptides
	wt_E	10	49
	wt_D	16	60
	wt_C	26	120
	wt_B	16	105
	wt_A	13	80
	8-1_E	29	108
	8-1_D	30	108
	8-1_C	33	154
	8-1_B	16	115
	8-1_A	19	120
	MASCOT Score: higher score = lower probability that it is a random hit, MASCOT Score 0 = not identified
	Peptides: number of tryptic peptides identified
	SC: sequence coverage
				MASCOT SCORE										Peptides										SC [%]
Uniprot accession number	Protein identification	JGI Protein ID	MW [kDa]	wt_E	wt_D	wt_C	wt_B	wt_A	Ddfg5_E	Ddfg5_D	Ddfg5_C	Ddfg5_B	Ddfg5_A	wt_E	wt_D	wt_C	wt_B	wt_A	Ddfg5_E	Ddfg5_D	Ddfg5_C	Ddfg5_B	Ddfg5_A	wt_E	wt_D	wt_C	wt_B	wt_A	Ddfg5_E	Ddfg5_D	Ddfg5_C	Ddfg5_B	Ddfg5_A
G9NVY5_HYPAI	Glycoside hydrolase family 16 protein (Fragment)	16265	36	0	114.7	0	162.9	180.1	0	0	0	0	125.5	0	8	0	9	14	0	0	0	0	7	0	18.3	0	32.9	34.7	0	0	0	0	32.3
G9P6D2_HYPAI	Glycoside hydrolase family 28 protein	28947	53.7	0	98.1	155.3	0	0	0	63.3	99.6	0	0	0	4	5	0	0	0	3	3	0	0	0	6.6	11.8	0	0	0	6.6	7	0	0
G9P7R3_HYPAI	Uncharacterized protein	29536	39.3	0	0	0	0	0	69.4	0	0	0	0	0	0	0	0	0	2	0	0	0	0	0	0	0	0	0	5.3	0	0	0	0
G9P248_HYPAI	Uncharacterized protein	33651	38.5	0	0	0	0	0	0	88.7	171.3	0	0	0	0	0	0	0	0	3	8	0	0	0	0	0	0	0	0	6.7	10.8	0	0
G9NZP7_HYPAI	Uncharacterized protein	37577	41.4	0	0	109	0	0	0	62.6	0	0	0	0	0	3	0	0	0	3	0	0	0	0	0	13.4	0	0	0	7.1	0	0	0
G9NT42_HYPAI	Uncharacterized protein	40409	65.2	0	0	0	0	0	0	0	0	104.8	0	0	0	0	0	0	0	0	0	5	0	0	0	0	0	0	0	0	0	5.1	0
G9PAL4_HYPAI	Uncharacterized protein	42070	51	0	56.4	115.3	0	0	68.1	191.1	241.4	0	0	0	2	3	0	0	2	9	6	0	0	0	6.6	9.2	0	0	5.5	13.7	13.7	0	0
G9PAW8_HYPAI	Uncharacterized protein	42544	62.5	0	0	0	141.5	0	0	0	0	0	0	0	0	0	5	0	0	0	0	0	0	0	0	0	10.4	0	0	0	0	0	0
G9NRY6_HYPAI	Glycoside hydrolase family 71 protein	44123	67.4	0	0	0	68.2	0	0	0	0	0	0	0	0	0	4	0	0	0	0	0	0	0	0	0	3.8	0	0	0	0	0	0
G9NNL4_HYPAI	Glycoside hydrolase family 12 protein	44429	25.1	0	0	0	0	0	89.2	0	0	0	0	0	0	0	0	0	4	0	0	0	0	0	0	0	0	0	19.3	0	0	0	0
G9NP31_HYPAI	Purple acid phosphatase	44629	72.7	0	0	0	0	0	75.2	0	0	0	0	0	0	0	0	0	2	0	0	0	0	0	0	0	0	0	5.9	0	0	0	0
G9NP32_HYPAI	Uncharacterized protein	45073	47.7	0	0	0	0	0	0	79.4	0	0	0	0	0	0	0	0	0	2	0	0	0	0	0	0	0	0	0	5.4	0	0	0
G9NR30_HYPAI	Uncharacterized protein	46148	36.6	0	240	0	0	0	0	0	0	0	0	0	10	0	0	0	0	0	0	0	0	0	25.2	0	0	0	0	0	0	0	0
G9NPM6_HYPAI	Polysaccharide lyase family 7 protein	52098	25.5	172.2	0	0	0	0	235.1	0	0	0	0	6	0	0	0	0	9	0	0	0	0	27	0	0	0	0	38.2	0	0	0	0
G9NEX3_HYPAI	Endo-chitosanase	54365	23.8	0	0	0	0	0	98.6	0	0	0	0	0	0	0	0	0	4	0	0	0	0	0	0	0	0	0	18.4	0	0	0	0
G9NNW7_HYPAI	Glycoside hydrolase family 71 protein	81097	60.5	0	0	103.8	105.9	0	0	0	92.1	89.8	0	0	0	5	3	0	0	0	2	2	0	0	0	13.1	11.3	0	0	0	3.5	5.1	0
G9NX34_HYPAI	Catalase-peroxidase katG	88379	85.5	0	0	0	376.6	0	202.5	0	165.9	495.4	584.6	0	0	0	10	0	5	0	4	12	20	0	0	0	17.8	0	4.8	0	4.9	17.1	23.9
G9NQP7_HYPAI	Glycoside hydrolase family 5 protein	91075	47.8	0	79.7	237	0	0	0	91.9	111.4	0	0	0	3	10	0	0	0	4	4	0	0	0	10	17.5	0	0	0	8.9	12.8	0	0
G9P2J8_HYPAI	Glycoside hydrolase family 92 protein	130788	50.1	0	0	0	0	0	43.4	0	0	0	0	0	0	0	0	0	2	0	0	0	0	0	0	0	0	0	7.3	0	0	0	0
G9NX29_HYPAI	Uncharacterized protein	131929	62.5	0	0	0	143.8	0	0	0	0	323.3	0	0	0	0	5	0	0	0	0	12	0	0	0	0	10.9	0	0	0	0	17.2	0
G9NNW4_HYPAI	Uncharacterized protein	132671	54.9	0	0	0	0	0	0	0	0	0	79.7	0	0	0	0	0	0	0	0	0	2	0	0	0	0	0	0	0	0	0	4.3
G9NZC9_HYPAI	Carboxylic ester hydrolase	137796	56.5	0	0	0	0	0	30.5	0	0	0	0	0	0	0	0	0	2	0	0	0	0	0	0	0	0	0	5.5	0	0	0	0
G9NZE2_HYPAI	Glycoside hydrolase family 92 protein	137809	88.9	0	0	0	0	88.4	0	0	0	0	118.2	0	0	0	0	3	0	0	0	0	3	0	0	0	0	2.5	0	0	0	0	3.7
Q9P491_HYPAT	Vacuolar protease A VPA1	137844	81.8	0	0	0	433	0	0	0	0	0	0	0	0	0	18	0	0	0	0	0	0	0	0	0	21.3	0	0	0	0	0	0
G9NQ54_HYPAI	Uncharacterized protein	142040	42.1	255.5	120.8	77.9	0	0	0	151.5	0	0	0	10	6	3	0	0	0	10	0	0	0	34.2	20.9	11.2	0	0	0	14.2	0	0	0
G9NEV6_HYPAI	Uncharacterized protein	145909	66.9	245.4	187.5	743.8	0	0	156.9	122.9	403.9	0	0	7	6	41	0	0	4	3	9	0	0	14.1	14.1	45.2	0	0	11.1	11.1	19.5	0	0
G9NYA7_HYPAI	Uncharacterized protein	151059	59.4	0	0	121.3	233.7	243.4	0	0	292.6	445.9	318	0	0	3	8	6	0	0	7	16	11	0	0	5.7	9.5	12.1	0	0	10.1	15.7	12.1
G9NN07_HYPAI	Glycoside hydrolase family 16 protein	154960	40.6	0	0	0	0	0	232.3	51.9	339.7	0	170	0	0	0	0	0	9	2	11	0	6	0	0	0	0	0	15.8	5.8	22.8	0	17
Q0Q2H1_HYPAT	Uncharacterized protein	155981	42.2	0	0	0	0	0	0	60.4	0	0	0	0	0	0	0	0	0	2	0	0	0	0	0	0	0	0	0	5.8	0	0	0
G9P7L7_HYPAI	Glycoside hydrolase family 55 protein GLUC78	161130	24.3	0	81.5	0	0	0	0	255.1	102.6	0	0	0	2	0	0	0	0	7	3	0	0	0	16.5	0	0	0	0	34.6	15.6	0	0
G9NI98_HYPAI	Glycoside hydrolase family 55 protein	161168	79	0	0	0	688	493.2	0	0	0	312.6	176.7	0	0	0	26	17	0	0	0	9	6	0	0	0	26.9	19.7	0	0	0	15.6	13.8
G9NV71_HYPAI	Uncharacterized protein (Fragment)	161417	153	0	0	155.9	0	0	0	0	137.4	0	0	0	0	4	0	0	0	0	2	0	0	0	0	2.7	0	0	0	0	2	0	0
G9NV85_HYPAI	Uncharacterized protein (Fragment)	171091	9.3	0	0	109.2	116.9	0	0	0	0	0	109.1	0	0	3	2	0	0	0	0	0	3	0	0	23.1	23.1	0	0	0	0	0	23.1
G9NHT6_HYPAI	Uncharacterized protein	212071	60.4	0	0	0	0	0	0	83.3	128.4	0	0	0	0	0	0	0	0	4	6	0	0	0	0	0	0	0	0	3.2	10.3	0	0
G9NJG0_HYPAI	Glucoamylase	213708	66.7	0	0	0	92.2	0	0	0	0	0	0	0	0	0	3	0	0	0	0	0	0	0	0	0	4.6	0	0	0	0	0	0
G9NNT8_HYPAI	Endo-chitosanase	216890	31.4	0	0	0	0	0	88.9	243.7	0	0	0	0	0	0	0	0	3	6	0	0	0	0	0	0	0	0	5.9	19	0	0	0
G9NRV5_HYPAI	Uncharacterized protein	218916	51.6	0	0	0	0	0	60.3	86.5	219.7	0	0	0	0	0	0	0	2	3	9	0	0	0	0	0	0	0	4	5.9	15	0	0
G9P1T9_HYPAI	Uncharacterized protein	224396	36.9	0	0	0	0	0	0	83	0	0	0	0	0	0	0	0	0	3	0	0	0	0	0	0	0	0	0	9.9	0	0	0
G9NI41_HYPAI	Uncharacterized protein	234843	52.8	0	0	0	0	0	65.2	0	141.1	0	0	0	0	0	0	0	3	0	5	0	0	0	0	0	0	0	5.9	0	9.8	0	0
G9P9A2_HYPAI	Uncharacterized protein	249136	61.8	0	0	79.2	379.8	158.8	0	0	46.8	354.7	73.3	0	0	2	14	5	0	0	2	11	3	0	0	5.5	18.8	9.8	0	0	4.5	16	6
G9NEC2_HYPAI	Glycoside hydrolase family 64 protein	279684	39.4	0	0	73.7	0	0	0	123.1	0	0	0	0	0	3	0	0	0	5	0	0	0	0	0	10.1	0	0	0	11.9	0	0	0
G9NNV5_HYPAI	Uncharacterized protein	282317	30.1	0	79.4	0	0	0	0	0	0	0	0	0	2	0	0	0	0	0	0	0	0	0	8.8	0	0	0	0	0	0	0	0
G9P1T1_HYPAI	Carboxylic ester hydrolase	285336	63	0	0	0	0	0	219.2	0	629.2	0	0	0	0	0	0	0	4	0	22	0	0	0	0	0	0	0	9	0	33	0	0
G9NE27_HYPAI	Uncharacterized protein	296843	25.2	0	0	0	0	0	0	0	0	34.4	32.8	0	0	0	0	0	0	0	0	2	2	0	0	0	0	0	0	0	0	16.7	16.7
G9NEK5_HYPAI	Uncharacterized protein	296905	25.2	164.6	114.7	119.4	0	0	165.7	0	0	0	0	8	2	2	0	0	7	0	0	0	0	16.9	9.5	9.5	0	0	16.9	0	0	0	0
G9NEQ8_HYPAI	Uncharacterized protein	296922	58.3	0	0	0	0	0	122.5	0	0	49.8	0	0	0	0	0	0	5	0	0	3	0	0	0	0	0	0	5.4	0	0	8.1	0
G9NH60_HYPAI	Uncharacterized protein	297323	37.3	62.3	0	0	0	0	93.9	164.7	92.4	0	0	2	0	0	0	0	4	5	3	0	0	6.4	0	0	0	0	10.8	12	12	0	0
G9NI23_HYPAI	1,3-beta-glucanosyltransferase	297466	56.3	0	0	0	0	0	47.2	67.9	0	0	0	0	0	0	0	0	2	2	0	0	0	0	0	0	0	0	5.6	5.4	0	0	0
G9NIC1_HYPAI	Uncharacterized protein	297515	14.2	0	0	0	0	153.2	0	0	0	0	159.6	0	0	0	0	4	0	0	0	0	5	0	0	0	0	28.7	0	0	0	0	28.7
G9NIE1_HYPAI	1,3-beta-glucanosyltransferase	297520	57.3	50.3	0	98.2	0	0	393.8	167.8	256.1	39.4	0	2	0	2	0	0	13	7	8	2	0	5.3	0	5	0	0	19.7	7.2	14.9	5.9	0
G9NJW6_HYPAI	Carbohydrate esterase family 5 protein	297844	30.5	0	0	327.4	0	0	0	0	211.2	0	32.8	0	0	11	0	0	0	0	8	0	2	0	0	22.7	0	0	0	0	17.8	0	17.4
G9NK25_HYPAI	Uncharacterized protein	297887	42.5	0	98.4	350.6	117.6	0	0	128.4	165.6	0	0	0	5	26	6	0	0	5	9	0	0	0	10.9	24.4	9.9	0	0	11.4	6.7	0	0
G9NLJ7_HYPAI	Uncharacterized protein	298118	37.2	0	237.8	180.2	0	0	0	215.8	0	0	0	0	9	6	0	0	0	8	0	0	0	0	18.9	18.9	0	0	0	14.1	0	0	0
G9NM07_HYPAI	Uncharacterized protein	298187	25.4	415.8	142.9	87.4	0	67	326.2	0	0	0	0	27	6	3	0	3	18	0	0	0	0	48.2	18.4	7.8	0	13.7	48.2	0	0	0	0
G9NNS5_HYPAI	Glycoside hydrolase family 17 protein	298716	42.6	0	0	0	0	0	79	221.4	96.7	0	0	0	0	0	0	0	3	8	7	0	0	0	0	0	0	0	6.3	10.7	7.8	0	0
G9NRI7_HYPAI	Uncharacterized protein	299189	65.4	835.5	717.9	1140.3	1293	973.2	638	609.9	834.8	1628.8	1051.9	27	31	49	66	49	20	25	30	79	40	36.2	36	46.9	53.8	41.1	32.2	28.3	43.4	59	49.3
G9NRQ3_HYPAI	Glycoside hydrolase family 16 protein	299218	49	0	0	0	0	0	0	0	79.3	0	0	0	0	0	0	0	0	0	3	0	0	0	0	0	0	0	0	0	4.2	0	0
G9NXA4_HYPAI	Extracellular metalloproteinase	299629	69.2	0	0	105.7	0	0	0	0	0	0	0	0	0	3	0	0	0	0	0	0	0	0	0	8.2	0	0	0	0	0	0	0
G9NWL0_HYPAI	Uncharacterized protein	300014	35.9	0	0	0	0	0	0	79.8	0	0	0	0	0	0	0	0	0	3	0	0	0	0	0	0	0	0	0	9.3	0	0	0
G9P160_HYPAI	Uncharacterized protein	300712	42.5	0	116.5	257.5	0	0	0	0	152.9	0	0	0	4	8	0	0	0	0	3	0	0	0	16.3	31.5	0	0	0	0	18.5	0	0
G9P3W3_HYPAI	Glycoside hydrolase family 71 protein	300906	35.7	0	0	0	0	0	0	194.2	139.7	0	0	0	0	0	0	0	0	7	6	0	0	0	0	0	0	0	0	23	19.6	0	0
G9P6B7_HYPAI	Uncharacterized protein	301022	37.1	0	0	0	0	0	58.5	267.6	0	0	0	0	0	0	0	0	2	10	0	0	0	0	0	0	0	0	6.1	22.2	0	0	0
G9P3C0_HYPAI	Glycoside hydrolase family 17 protein	301307	46.6	0	0	0	0	0	0	0	132.1	0	0	0	0	0	0	0	0	0	3	0	0	0	0	0	0	0	0	0	9.1	0	0
G9P6P8_HYPAI	Purple acid phosphatase	302413	81.8	0	0	0	0	384.8	0	0	0	379.4	471.6	0	0	0	0	13	0	0	0	12	21	0	0	0	0	17.9	0	0	0	16.3	20.2
G9PB60_HYPAI	Glycoside hydrolase family 71 protein	302588	14.5	62.6	0	0	0	0	214.5	0	0	0	0	3	0	0	0	0	7	0	0	0	0	23.2	0	0	0	0	47.8	0	0	0	0
G9PBA9_HYPAI	Eliciting plant response-like protein EPL1	302952	29.7	79.9	0	127.3	0	0	186.2	0	126.4	0	0	4	0	3	0	0	6	0	3	0	0	10.4	0	10.4	0	0	10.4	0	7.4	0	0
G9PBE5_HYPAI	Expansin module family protein	302978	41.2	0	0	328.7	0	0	229.2	396.3	652.6	0	53.5	0	0	8	0	0	7	13	26	0	2	0	0	30.2	0	0	14.3	22.4	32.4	0	5.8
G9PC48_HYPAI	GPI-anchored cell wall organization protein	303002	41.5	0	0	0	0	0	0	82	233.6	0	86	0	0	0	0	0	0	2	13	0	12	0	0	0	0	0	0	6.7	18.3	0	7.5
G9P8E9_HYPAI	Glycoside hydrolase family 16 protein	311401	110.4	0	107.9	316.1	385.6	197	0	0	0	315	81.9	0	2	6	10	8	0	0	0	9	2	0	2.5	6.6	10.3	8.4	0	0	0	9.2	3.2
G9NKB3_HYPAI	Glycoside hydrolase family 55 protein	315637	78.9	0	0	0	134.8	112.8	0	0	0	111	0	0	0	0	2	2	0	0	0	2	0	0	0	0	3.9	3	0	0	0	3	0
G9NKB9_HYPAI	Polysaccharide lyase family 7 protein	315643	25.9	0	0	0	0	0	307.3	0	0	0	0	0	0	0	0	0	12	0	0	0	0	0	0	0	0	0	47.8	0	0	0	0
G9NR09_HYPAI	Uncharacterized protein	316963	169.6	0	0	0	0	183.3	87.4	103.5	123.1	169.1	254.6	0	0	0	0	6	3	3	3	7	9	0	0	0	0	3.9	2.5	2.3	2.5	4.3	5.9
G9P297_HYPAI	Uncharacterized protein	320017	86.3	0	0	0	0	301.9	0	74.2	0	113.2	1139.4	0	0	0	0	10	0	2	0	3	53	0	0	0	0	10.5	0	1.9	0	4.3	29
G9P0Y5_HYPAI	Uncharacterized protein	320525	42.8	0	0	195.4	0	0	0	0	145.6	0	0	0	0	7	0	0	0	0	3	0	0	0	0	19.1	0	0	0	0	8.4	0	0
G9PAR0_HYPAI	Uncharacterized protein	322532	45.7	0	0	0	0	0	0	0	166.7	0	0	0	0	0	0	0	0	0	4	0	0	0	0	0	0	0	0	0	13.2	0	0
G9NJY4_HYPAI	Glycoside hydrolase family 18 protein TAC6	348129	174.7	0	0	212.6	0	0	0	0	221.2	0	0	0	0	6	0	0	0	0	5	0	0	0	0	3.7	0	0	0	0	2.9	0	0
